# Supplementary material for: Prostate Cancer: A Journey Through Its History and Recent Developments
Source: Cancers (Basel). 2025 Jan 9;17(2):194. doi: 10.3390/cancers17020194 (PMC11763992; doi:10.3390/cancers17020194)
Supplement: Supplementary file 1 [file cancers-17-00194-s001.zip]

Archive with 2 entries (2 files):
- Table S1 and Table S2.pdf
- Table S3.pdf
